# Supplementary material for: Quantitative live cell imaging of a tauopathy model enables the identification of a polypharmacological drug candidate that restores physiological microtubule interaction
Source: Nat Commun. 2024 Feb 23;15:1679. doi: 10.1038/s41467-024-45851-6 (PMC10891143; doi:10.1038/s41467-024-45851-6)
Supplement: Supplementary file 4 — Source Data [file 41467_2024_45851_MOESM4_ESM.zip]

Archive with 17 entries (17 files):
- data files/Figure 1A_Data.pzfx
- data files/Figure 1C_left_Data.pzfx
- data files/Figure 1C_right_Data.pzfx
- data files/Figure 2C_Data.pzfx
- data files/Figure 2E_Data.pzfx
- data files/Figure 2F_Data.pzfx
- data files/Figure 3B_Data.pzfx
- data files/Figure 3D_Data.pzfx
- data files/Figure 3E_Data.pzfx
- data files/Figure 4A_Data.pzfx
- data files/Figure 4B_Data.prism
- data files/Figure 5B-left_Data.pzfx
- data files/Figure 5B-right_Data.pzfx
- data files/Figure 5C_Data.pzfx
- data files/Figure 5D_Data.pzfx
- data files/Figure 6G_Data.pzfx
- data files/Figure S3_Data.pzfx
